# Supplementary material for: Interpretations of Environmental Microbial Community Studies Are Biased by the Selected 16S rRNA (Gene) Amplicon Sequencing Pipeline
Source: Front Microbiol. 2020 Oct 23;11:550420. doi: 10.3389/fmicb.2020.550420 (PMC7645116; doi:10.3389/fmicb.2020.550420)
Supplement: Supplementary Table 6 — Five most abundant genera for each sampling site. [file Table_6.xlsx]

## Sheet: SupplTable6
Supplementary Table 6. Five most abundant genera for each sampling site. The relative abundance (%) is shown in the parentheses.
The number of shared taxa among the top five most abundant genera for each pipeline averaged across sampling sites is shown in Figure 7.
The average number of shared genera for each sampling site is shown in brackets.
	Mothur		QIIME1		QIIME2		MEGAN
	99a	97a	99a	97a	DADA2b	Deblurb	-c
Groundwater 1 [1.4]	Woesearchaeia (15) class	Woesearchaeia (17) class	Unassigned (33)	Unassigned (33)	Woesearchaeia (21) class	Woesearchaeia (21) class	Environmental samples <Euryarchaeota> (27)
	Bacteria unclassified (8)	Bacteria unclassified (9)	Uncultured euryarchaeote (16)	Uncultured euryarchaeote (16)	Uncultured bacterium (7)	Uncultured bacterium (6)	Environmental samples <Bacteria> (18)
	Uncultured (7) order	Uncultured (6) order	Uncultured bacterium (6)	Uncultured bacterium (6)	Uncultured archaeon (4)	Uncultured bacterium (5)	Candidatus Omnitrophus (7)
	Unknown unclassified (4)	Unknown unclassified (5)	Uncultured bacterium (4)	Uncultured bacterium (4)	Uncultured bacterium (4)	Uncultured archaeon (4)	Sulfurifustis (6)
	Subgroup 6 (3) class	Omnitrophicaeota (2) phylum	Uncultured bacterium (3)	Uncultured bacterium (3)	Uncultured bacterium (4)	Uncultured bacterium (4)	Candidatus Falkowbacteria (6)
Groundwater 2 [2.5]	Gallionellaceae unclassified (11)	Gallionellaceae unclassified (12)	Sideroxydans (13)	Sideroxydans (12)	Sideroxydans (13)	Sideroxydans (14)	Environmental samples <Bacteria> (17)
	Polaromonas (9)	Polaromonas (9)	Polaromonas (10)	Polaromonas (9)	Polaromonas (10)	Polaromonas (11)	Acinetobacter (13)
	Acinetobacter (7)	Acinetobacter (7)	Unassigned (8)	Unassigned (8)	Acinetobacter (7)	Acinetobacter (7)	Unclassified Candidatus Omnitrophica (10)
	Candidatus Nitrosoarchaeum (6)	Candidatus Nitrosoarchaeum (6)	Acinetobacter (7)	Acinetobacter (7)	Candidatus Nitrosoarchaeum (6)	Candidatus Nitrosoarchaeum (6)	Nitrospira (6)
	Omnitrophicaeota (4) phylum	Burkholderiaceae unclassified (6)	Candidatus Nitrosopumilus (5)	Candidatus Nitrosopumilus (5)	Burkholderiaceae (4) family	Burkholderiaceae (4) family	Sulfitobacter (5)
Soil 1 [3.0]	Nitrososphaeraceae (12) family	Nitrososphaeraceae (12) family	Uncultured archaeon (8)	Uncultured archaeon (8)	Nitrososphaeraceae (14) family	Nitrososphaeraceae (15) family	Nitrososphaeraceae (46) family
	Subgroup 6 (9) class	Subgroup 6 (11) class	Nitrososphaeraceae (7) family	Nitrososphaeraceae (7) family	Subgroup 6 (10) class	Subgroup 6 (9) class	Sphingomonas (7)
	Candidatus Udaeobacter (5)	Candidatus Udaeobacter (6)	Candidatus Udaeobacter (6)	Candidatus Udaeobacter (6)	Candidatus Udaeobacter (6)	Candidatus Udaeobacter (5)	Environmental samples <Bacteria> (4)
	RB41 (4)	RB41 (4)	RB41 (4)	RB41 (4)	RB41 (4)	RB41 (4)	Gemmatimonas (4)
	Bacteria unclassified (2)	Burkholderiaceae unclassified (3)	Uncultured bacterium (4)	Uncultured bacterium (4)	Sphingomonas (2)	Sphingomonas (2)	Bacillus (3)
Soil 2 [2.6]	Subgroup 6 (10) class	Subgroup 6 (12) class	Uncultured archaeon (7)	Uncultured archaeon (6)	Subgroup 6 (12) class	Nitrososphaeraceae (13) family	Nitrososphaeraceae (38) family
	Nitrososphaeraceae (10) family	Nitrososphaeraceae (10) family	Nitrososphaeraceae (5) family	Nitrososphaeraceae (5) family	Nitrososphaeraceae (11) family	Subgroup 6 (10) class	Sphingomonas (6)
	RB41 (3)	RB41 (3)	uncultured Acidobacteria bacterium (5)	uncultured Acidobacteria bacterium (5)	RB41 (4)	RB41 (4)	Microlunatus (3)
	Bacteria unclassified (3)	Burkholderiaceae unclassified (3)	Subgroup 6 (4) class	Subgroup 6 (5) class	Candidatus Udaeobacter (2)	Candidatus Udaeobacter (2)	Environmental samples <Bacteria> (3)
	Candidatus Udaeobacter (2)	Candidatus Udaeobacter (2)	RB41 (4)	Uncultured bacterium (4)	Chthoniobacter (2)	Chthoniobacter (2)	Gemmatimonas (3)
Sediment 1 [1.2]	Subgroup 6 (4) class	Subgroup 6 (4) class	Uncultured bacterium (3)	Uncultured bacterium (3)	Subgroup 6 (4) class	MBNT15 (3) order	Environmental samples <Bacteria> (31)
	Bacteria unclassified (3)	Bacteria unclassified (4)	Uncultured (2)	Uncultured (2)	MBNT15 (3) order	Subgroup 6 (3) class	Sulfurifustis (8)
	MBNT15 (3) order	MBNT15 (3) order	Uncultured archaeon (2)	Uncultured archaeon (2)	Uncultured (2)	Uncultured (3)	Nitrososphaeraceae (6) family
	Burkholderiaceae unclassified (2)	Bathyarchaeia (2) class	Uncultured bacterium (2)	Uncultured bacterium (2)	Uncultured methanogenic archaeon (2)	Uncultured methanogenic archaeon (2)	Nitrospira (5)
	Bathyarchaeia (2) class	Burkholderiaceae unclassified (2)	Uncultured bacterium (2)	Unassigned (2)	Sulfurifustis;Ambiguous taxa (2)	Sulfurifustis;Ambiguous taxa (2)	Desulfobacca (4)
Sediment 2 [1.7]	Bacteria unclassified (4)	Uncultured (4) class	Uncultured bacterium (3)	Uncultured bacterium (3)	Uncultured methanogenic archaeon (3)	Uncultured (3)	Environmental samples <Bacteria> (32)
	Uncultured (3) class	Bacteria unclassified (4)	Uncultured (3)	Uncultured (3)	Uncultured (3)	Uncultured methanogenic archaeon (3)	Nitrososphaeraceae (9) family
	Subgroup 6 (3) class	Subgroup 6 (3) class	Uncultured archaeon (3)	Uncultured archaeon (3)	Subgroup 6 (3) class	Uncultured (3) order	Desulfobacca (8)
	Bathyarchaeia (2) class	Bathyarchaeia (3) class	Desulfobacca (2)	Desulfobacca (2)	Uncultured (2) order	Nitrososphaeraceae (2) family	Nitrospira (6)
	MBNT15 (2) order	MBNT15 (2) order	Uncultured bacterium (2)	Uncultured bacterium (2)	MBNT15 (2) order	MBNT15 (2) order	Desulfarculaceae (5) family
River water 1 [2.2]	Uncultured (16)	Uncultured (16)	Uncultured (16)	Uncultured (15)	Betaproteobacteriales (18) order	Betaproteobacteriales (22) order	Environmental samples <Bacteria> (12)
	Flavobacterium (15)	Flavobacterium (15)	Flavobacterium (16)	Flavobacterium (15)	Flavobacterium (17)	Flavobacterium (15)	Arcobacter (9)
	Burkholderiaceae unclassified (7)	Burkholderiaceae unclassified (12)	Rhodoferax (5)	Rhodoferax (5)	Burkholderiaceae (7) family	Burkholderiaceae (6) family	Acinetobacter (7)
	Rhodoferax (4)	Malikia (3)	[Agitococcus] lubricus group (2)	[Agitococcus] lubricus group (2)	Rhodoferax (3)	Rhodoferax (3)	Candidatus Ovatusbacter (5)
	Moraxellaceae (2) family	Moraxellaceae (2) family	Burkholderiaceae (2) family	Burkholderiaceae (2) family	[Agitococcus] lubricus group (3)	[Agitococcus] lubricus group (3)	Cellvibrio (5)
River water 2 [2.7]	Burkholderiaceae unclassified (16)	Burkholderiaceae unclassified (25)	Rhodoferax (12)	Rhodoferax (12)	Burkholderiaceae (18) family	Burkholderiaceae (15) family	Pseudomonas (10)
	Rhodoferax (11)	Malikia (9)	Sphaerotilus (8)	Sphaerotilus (8)	Rhodoferax (10)	Rhodoferax (11)	Cellvibrio (10)
	Malikia (7)	Flavobacterium (4)	Hydrogenophaga (5)	Hydrogenophaga (5)	Malikia (5)	Malikia (6)	Arcobacter (10)
	Flavobacterium (3)	Pseudomonas (3)	Malikia (4)	Malikia (4)	Flavobacterium (4)	Pseudomonas (4)	Tolumonas (7)
	Pseudomonas (3)	Rhodoferax (3)	Flavobacterium (4)	Flavobacterium (4)	Hydrogenophaga (4)	Flavobacterium (4)	Sulfitobacter (5)
asimilarity (%) at which sequences were clustered into operational taxonomic units (OTUs)
bASV calling software
call leaves of the analysis up to genera. This means if a genus isn’t assigned, the next higher taxonomic level is reported and counted here.
phylum,class,order,familyannotated down to phylum, class, order or family only.
